# Supplementary material for: Divergent Plasmodium actin residues are essential for filament localization, mosquito salivary gland invasion and malaria transmission
Source: PLoS Pathog. 2022 Aug 23;18(8):e1010779. doi: 10.1371/journal.ppat.1010779 (PMC9439217; doi:10.1371/journal.ppat.1010779)
Supplement: S1 Data — (XLSX) [file ppat.1010779.s008.xlsx]

## Sheet: Figure 1E
N41H	A272S	T277E	E308P	T315Q	ATET/SEPQ
10.2787	11.574	10.53	10.29	9.26916	10.0782
	12.0617	10.06	11.5361	7.56221	8.4604
	11.3735
	10.4934

## Sheet: Figure 2B
Wild-type	ATET/SEPQ	A272S	T277E	N41H	E308P	T315Q
5	3	40	115	125	15	133
2	69	31	12	48	76	195
11	2	63	68	2	227	59
10	11	48	56	129	21	49
159	3	114	30	1	128	87
8	49	84	50	7	73	88
28	1	30	24	148	7	133
87	3	11	122	11	66	131
1	5	10	51	4	71	16
65	10	15	222	178	35	42
2	17	352	234	107	80	130
10	4	15	37	168	89	29
4	1	8	100	10	125	175
9	1	160	108	115	37	70
148	5	5	152	87	146	137
49	18	162	196	57	82	43
2	2	9	94	62	85	127
1	4	67	63	130	46	111
23	13	10	62	3	132	162
78	26	1	14	41	81	57
36	1	15	166	5	123	17
41	8	1	41	102	171	86
12	3	1	124	72	112	174
37	19	41	204	29	28	39
2	5	39	107	327	77	70
35	13	2	62	80	38	81
18	3	21	15	6	101	104
130	6	39	27	165	124	38
116	6	24	273	5	21	177
12	22	36	29	136	24	142
1	21	12	69	3	65	60
2	32	76	16	59	88	113
45	21	31	24	3	38	120
186	6	41	9	130	20	32
18	101	1	45	16	28	112
6	9	4	12	101	27	128
17	1	1	32	23	113	105
64	4	16	1	81	40	32
91	6	42	62	14	65	135
73	2	15	165	48	25	176
46	4	16	66	7	1	60
9	7	43	86	95	25	48
103	4	104	21	127	6	47
9	11	43	23	29	28	156
7	6	22	148		9	119
14	4	28	51			140
16	30	88	56			64
5	2	20	103			87
5	2	42	98			137
46	34	25	124			157
10	5	42	5			150
6	8	170	33			71
44	4	39	3			117
116	2	51	7			29
43	1	4	2			65
25	1	55	57			68
163	1	12	28			19
83		47	81			68
88		82	160
260		21	73
153			2
117			28
225			63
122			56
6			53
197			7
135			14
140			29
77			74
145			146
145			58
181			134
97			170
206			58
141			58
122			15
132			5
114
2
32
143
113
69
121
61
92
93
174
218
247
128
27
18
136
207
149
310
40
49
208
163
125
130
171

## Sheet: Figure 2C
	Macrogametocyte/Zygote			Retort			Ookinete
Wild-type	37.7778	51.1628	40.6593	13.3333	11.6279	7.69231	48.8889	37.2093	51.6484
ATET/SEPQ	17.0886	25.4386	20.8955	0.632911	9.64912	1.49254	82.2785	64.9123	77.6119

## Sheet: Figure 2E
	Movers			Non-movers
Wild-type	62.069	66.6667	80.8511	37.931	33.3333	19.1489
ATET/SEPQ	6.89655	22.8571	7.69231	93.1034	77.1429	92.3077

## Sheet: Figure 2F
Wild-type	ATET/SEPQ
1.61333	1.62
2.27591	1.616
2.808	1.94267
1.97467	1.424
3.31467	1.16533
2.38	2.404
7.61467	1.83867
4.59714	2.23933
2.12933	3.08253
2.42667	4.1976
3.75733	1.796
2.39067	2.544
1.99135	1.92533
1.82133	2.388
5.68667	1.816
2.00454	2.38
3.28933	1.992
2.41241	1.72533
1.08462	4.24667
4.04167	2.01733
0.964	2.31333
3.71467	2.10533
3.11333	2.932
1.48833	2.6
1.97067	2.04133
6.52133	3.076
8.90533	3.12667
4.19733	2.99867
3.29067	2.04
3.032	1.916
4.95333	2.06267
4.24533	1.52533
5.99067	2.20933
1.936	1.448
1.74533	1.80933
2.42	2.22133
6.92267	1.6095
2.03867	1.62667
2.27333	1.41333
4.52133	2.17867
5.63467	1.532
3.46933
4.72133
5.76667
2.75733
4.304
5.08133
5.71067
5.09867
1.22864
6.71467
4.57333
2.97467
5.924
4.788
3.92267
3.47333
2.72267
4.05867

## Sheet: Figure 3B
	Movers		Partial movers		Non-movers		Floaters
Wild-type	6.02606	10.6952	2.443	1.60428	5.70033	5.34759	85.8306	82.3529
N41H	0.8523	0.4728	1.1364	0.9456	5.3977	10.8747	92.6136	87.7069
A272S	4.62185	5.65371	1.47059	1.76678	10.084	23.3215	83.8235	69.2579
T277E	3.57143	9.35897	0	1.28205	6.34921	7.05128	90.0794	82.3077
E308P	5.7971	10.8247	1.00334	3.60825	17.3913	45.3608	75.8083	40.2062
T315Q	5.6239	3.4749	1.23023	0	7.55712	8.10811	85.5888	88.417
ATET/SEPQ	1.5	0	2	0	8.5	18.6957	88	81.3043

## Sheet: Figure 3C
Wild-type	N41H	A272S	T277E	E308P	T315Q
1.84368	0.776646	0.787121	1.30521	1.54751	2.13357
0.990353	0.720889	1.55895	1.93415	1.93843	2.02629
2.65284	0.294374	1.76806	1.2089	2.03944	0.953192
1.51034	0.272737	1.0312	1.85375	1.62168	1.11556
2.7829	0.369273	1.61335	0.630769	1.14712	0.729444
2.8998	0.440869	0.959374	1.54682	2.08309	1.14743
0.990838		1.73822	2.03321	1.20588	0.919101
0.894407		1.48215	0.513121	2.77072	0.960525
2.66726		1.43296	1.88353	2.07713	1.91677
2.79286		1.64468	2.37046	2.50034	1.09294
1.98059		1.36165	1.97235	1.82685	1.28467
1.78738		1.77038	1.71368	0.640338	1.37071
1.64926		1.20342	2.08801	1.80009	0.687323
2.26839		0.962531	2.1632	2.13873	1.32329
1.67424		1.1046	1.91028	1.65691	1.57576
2.34387		1.59469	2.55703	1.78789	0.643505
2.32933		2.58267	2.47169	1.94259	0.744525
1.85736		0.747727	2.12639	2.09545	0.390838
1.37764		1.83467	1.6751	1.06131	1.25407
1.98347		1.78319	1.90823	1.23707	1.2526
2.2055		1.84906	1.56934	1.2347	1.14705
1.23474		2.05971	1.28601	1.17594	1.0957
2.4402		3.07377	1.4099	1.29704	1.02431
1.70912		2.43737	1.94835	1.03157	1.43811
1.58366		2.13646	2.16399	1.17159	0.517434
0.888238		0.905847	2.3939	0.787788	2.49943
1.14645		1.17207	2.02832	1.44857	0.734586
2.25877		2.57911	1.97611	1.13115	1.65974
0.944283		3.07735	1.74639	0.496838	1.41856
2.22265		2.42972	3.02368	0.357192	1.14144
2.19874		0.839273	2.24948	1.21017	0.810283
0.590889		2.59957	2.4006	1.3739	0.839333
0.349562		1.15884	2.09593	1.01883	0.638364
0.975837		1.80925	3.25156	0.640647	1.36176
1.58875		1.49076	2.55778	1.146	1.56666
1.47484		1.03085	1.82765	1.44142	1.45662
1.80215		1.70363	1.71548	0.746323	1.34043
0.84597		1.82755	3.01871	0.506535	0.700838
2.07574		1.98099	3.17894	1.11282	1.02838
1.75702		2.20966	2.23355	0.880859	1.75878
1.60147		1.32328	3.17958	0.922899	1.82637
1.35633		1.6986	3.12793	0.713212	1.75928
1.61307		2.20681	2.61914	1.30226	1.86265
0.428788		1.94716	2.25013	0.99503	2.80488
1.31411		1.70816	2.46344	0.604869	2.41521
0.634172		1.63089	2.97948	1.2289	3.40798
1.95253		0.789394	2.22632	0.449222	3.30106
		2.56354	2.19864	1.27788	1.79965
		1.46095	2.3735	1.17951	1.90964
		1.19638	2.71789	1.52298	2.24846
		1.78984	2.93463	1.65432	1.95628
		1.71994	2.67518	1.58486	2.93381
			1.4751	1.04812	2.02387
			1.43737	0.562374
			1.43526	0.817838
			1.8352	0.946929
			1.27435	0.968687
			1.4611	0.826202
			0.82396	0.720051
			1.64474	0.603667
			1.63882	0.868525
			1.21441	1.06455
			1.20022	1.25018
			1.0835	0.77903
			1.2895	0.851591
			1.46827	1.28915
			1.39223	1.02064
			1.15583	1.35169
			1.65327
			1.23884
			0.52105
			0.941293
			0.816172

## Sheet: Figure 3D
Wild-type	ATET/SEPQ	A272S	T277E	N41H	E308P	T315Q
0.340577	0.03125	0.0332986	0.00663617	0.053	0.0136054	0.0427708
0.288421	0.0350877	0.0227273	0.0075188	0.032	0.0295682	0.047343
		0.0163043	0.0338235		0.0203369
		0.0372093

## Sheet: Figure 3E
	Movers		Partial movers		Non-movers		Floaters
Wild-type	58.9595	24.1758	13.8728	6.59341	5.78035	45.0549	21.3873	24.1758
N41H	46.8189	67.8571	10.1142	6.12245	15.3344	4.59184	26.9091	21.4286
A272S	57.9439	53.6232	4.6729	15.942	17.757	5.7971	19.6262	24.6377
T277E	46.1538	37.3913	10.7692	17.3913	15.3846	9.56522	27.6923	35.6522
E308P	19.4805	19.7917	5.1948	4.6875	48.0519	42.1875	27.2727	33.3333
T315Q	28.1437	42.8571	5.98802	5.88235	23.9521	22.6891	41.9162	28.5714
ATET/SEPQ	0	0	0	0	64.1026	48	35.8974	52

## Sheet: Figure 3F
Wild-type	N41H	A272S	T277E	E308P	T315Q
1.51963	0.558184	0.852758	2.32097	2.4027	0.58497
1.41796	0.869939	1.60134	1.78625	2.34272	1.01474
2.20768	0.594292	2.03577	2.66025	2.5608	1.33822
2.24338	0.341397	1.48732	3.01889	2.15667	1.18863
2.71578	0.318646	1.55613	1.60028	2.31726	1.14414
2.40361	1.10122	1.69705	2.15254	1.97242	1.01633
0.860788	0.635473	1.7391	2.48544	1.66146	0.90005
2.48148	1.40036	2.05754	2.41587	2.30789	1.34777
2.04465	1.6139	1.92383	2.3627	1.98606	1.48964
2.08736	0.675935	2.11836	2.1072	0.891981	1.23966
2.17364	1.03874	2.23498	2.17681	2.54253	0.552843
2.39145	0.66435	1.58018	1.94835	2.12546	1.74005
2.94863	1.41039	2.12814	2.08384	0.668714	1.28461
1.82125	0.834453	1.75523	3.25088	1.00879	1.35925
1.7886	0.393925	2.10062	1.9701	2.88737	1.12017
1.78738	1.11164	0.933152	2.68716	2.37489	1.43761
2.18471	1.8486	2.11655	2.40825	1.21009	0.993525
1.66582	1.61315	0.911343	2.87322	1.37473	0.797616
1.3581	1.76181	1.17745	2.68909	1.51627	1.09983
2.27448	1.29738	2.03117	1.94732	1.37662	1.33381
2.38483	1.01268	2.17601	3.26683	1.4751	1.27772
1.67985	1.29416	1.26115	0.95596	1.63107	1.02133
1.53534	1.27323	2.23197	1.69549	1.30368	1.36959
1.8891	1.51672	2.73264	2.90474	1.46839	1.62746
2.18484	1.48192	1.91272	2.51991	1.62112	0.740657
2.31046	1.66673	1.73656	2.25035	0.766758	0.882828
2.08676	1.98478	2.76216	3.30899	1.46144	1.52776
2.1821	1.12493	1.94262	2.69121	1.54342	1.62389
2.24207	1.11201	1.57777	2.63072	0.731786	0.991273
1.87153	1.92786	2.11651	2.14705	0.928172	1.77607
1.90699	1.86595	1.7429	1.80586	0.95703	0.978838
0.916061	1.43988	1.27162	2.41416	1.41502	1.08084
1.24794	1.19348	2.10093	2.07946	1.13928	1.90985
1.38116	0.853454	1.52263	2.36812	0.855344	1.52234
0.598424	1.54497	1.67583	2.84575	0.870677	1.50144
1.2891	1.60093	2.12622	2.42285	1.7424	1.20078
1.54584	0.587376	1.58621	1.5989	1.5355	1.43997
1.52276	0.971268	1.5726	1.41611	1.41505	0.874849
1.05914	0.354503	1.59514	1.24742	1.59727	1.7313
1.58128	1.53594	1.19529	1.32835	1.43654	1.48276
2.28806	0.57008	1.63743	1.83088	1.71131	2.1398
2.00948	1.22007	1.87999	1.43661	0.989333	2.15784
1.42549	0.286035	2.02917	0.759778	1.63583	1.5001
1.73559	1.48138	1.63242	1.15114	1.59365	2.55465
1.38823	0.38669	2.39938	1.58118	1.72247	1.96975
1.45639	0.843689	2.57244	1.55673	0.687929	2.32004
1.52193	1.15729	2.07359	2.21543	1.50268	1.70827
1.66309	1.26364	1.7938	0.966646	1.96144	0.443556
1.19047	1.00554	1.88683	1.28612	2.19489	0.724818
1.40653	1.0811	1.35009	1.85028	2.07777	2.20091
1.57052	1.06304	1.86206	1.80181	1.48203	1.45124
2.24995	1.61793	1.89079	1.58373	1.4858	1.91636
2.8455	1.5223	1.71095	1.9973	1.94674	1.44717
3.27663	1.19572	1.68877	2.40199		1.81959
2.40323	1.32159	2.06599	2.56389
2.06371	1.8527	1.69656	1.79552
2.77609	1.1905	1.44957	0.838556
1.75864	1.45765	1.89805	1.70188
2.73752	0.663802	1.87016	1.68494
2.6752	0.953352	1.90694	1.63674
2.95315	1.25884	2.2931	1.58727
3.05146	0.742583	2.27403	2.11651
2.79825	0.515739	3.33923	1.6702
2.98042	1.19213	3.7379	2.31079
	1.25925	2.8899	1.5824
	1.52632	2.29027	1.87559
	1.15891	2.85786	2.25738
	1.06726	2.04021	2.97772
	1.13306	1.61471	1.8153
	1.05464	3.58051	1.93194
	1.42727	1.9324	1.70768
	0.679015	2.12873	1.90604
	1.51786	1.14694	2.12064
	0.904349	1.82555	1.41995
	1.1774	2.24563	1.7534
	1.55291	2.54148	1.91841
	1.15247	2.27929	2.73752
	0.70694	2.01396	1.94435
	0.645138	2.01802	1.73398
	0.457002	2.03577	2.09643
	1.54922	2.09999	1.58637
	1.46501	1.22513	3.1409
	1.62002	2.76253	2.86483
	1.18583	1.27367	2.50786
	0.970581	1.43678	2.09854
	1.79926	2.01642	2.87553
	1.99787	1.7192	3.61141
	0.623954	1.23191	2.64851
	1.08189	2.10923	3.87789
	0.728722	1.69393	3.31139
	1.35064	1.36282	3.0596
	1.47435	1.9304	3.53387
	1.45712	2.44129	1.92555
	1.735	2.68372	2.58332
	1.4179	3.19766	3.40642
	0.887037	2.09271	3.49492
	0.408257	2.52913	2.58756
	1.02559		2.92691
	1.00601		3.05588
			1.70734
			2.67754
			3.16145

[truncated: 16 more sheets: Figure 4B, Figure 4C, Figure 4D, Figure 5C, Figure 5D, Figure 6B, Figure 6D, Figure 6F, Figure S2, Figure S5B, Figure S5C, Figure S5D, Figure S5E, Figure S5F, Figure S7A, Figure S7B]
